# Supplementary material for: Bifurcations and bursting in the Epileptor
Source: PLoS Comput Biol. 2024 Mar 6;20(3):e1011903. doi: 10.1371/journal.pcbi.1011903 (PMC10947678; doi:10.1371/journal.pcbi.1011903)
Supplement: S1 Folder — The folder contains the Matlab code used to generate the figures. (ZIP) [file pcbi.1011903.s001.zip]

Archive with 226 entries (212 files):
- SaggioJirsa_2024PlosCB_code/
- __MACOSX/._SaggioJirsa_2024PlosCB_code
- SaggioJirsa_2024PlosCB_code/.DS_Store
- __MACOSX/SaggioJirsa_2024PlosCB_code/._.DS_Store
- SaggioJirsa_2024PlosCB_code/Fig6/
- __MACOSX/SaggioJirsa_2024PlosCB_code/._Fig6
- SaggioJirsa_2024PlosCB_code/Fig7/
- __MACOSX/SaggioJirsa_2024PlosCB_code/._Fig7
- SaggioJirsa_2024PlosCB_code/Fig1B/
- __MACOSX/SaggioJirsa_2024PlosCB_code/._Fig1B
- SaggioJirsa_2024PlosCB_code/MyPlots/
- __MACOSX/SaggioJirsa_2024PlosCB_code/._MyPlots
- SaggioJirsa_2024PlosCB_code/Models/
- __MACOSX/SaggioJirsa_2024PlosCB_code/._Models
- SaggioJirsa_2024PlosCB_code/Fig5/
- __MACOSX/SaggioJirsa_2024PlosCB_code/._Fig5
- SaggioJirsa_2024PlosCB_code/Fig2/
- __MACOSX/SaggioJirsa_2024PlosCB_code/._Fig2
- SaggioJirsa_2024PlosCB_code/Fig3/
- __MACOSX/SaggioJirsa_2024PlosCB_code/._Fig3
- SaggioJirsa_2024PlosCB_code/Fig1A/
- __MACOSX/SaggioJirsa_2024PlosCB_code/._Fig1A
- SaggioJirsa_2024PlosCB_code/Fig4/
- __MACOSX/SaggioJirsa_2024PlosCB_code/._Fig4
- SaggioJirsa_2024PlosCB_code/README.m
- __MACOSX/SaggioJirsa_2024PlosCB_code/._README.m
- SaggioJirsa_2024PlosCB_code/Fig6/Fig_6_map2.pdf
- __MACOSX/SaggioJirsa_2024PlosCB_code/Fig6/._Fig_6_map2.pdf
- SaggioJirsa_2024PlosCB_code/Fig6/Fig_6_map1.pdf
- __MACOSX/SaggioJirsa_2024PlosCB_code/Fig6/._Fig_6_map1.pdf
- SaggioJirsa_2024PlosCB_code/Fig6/Fig_6_timeseries2.pdf
- __MACOSX/SaggioJirsa_2024PlosCB_code/Fig6/._Fig_6_timeseries2.pdf
- SaggioJirsa_2024PlosCB_code/Fig6/Fig_6_timeseries1.pdf
- __MACOSX/SaggioJirsa_2024PlosCB_code/Fig6/._Fig_6_timeseries1.pdf
- SaggioJirsa_2024PlosCB_code/Fig6/Figure6.m
- __MACOSX/SaggioJirsa_2024PlosCB_code/Fig6/._Figure6.m
- SaggioJirsa_2024PlosCB_code/Fig7/Fig_x0_timeseries2_1.pdf
- __MACOSX/SaggioJirsa_2024PlosCB_code/Fig7/._Fig_x0_timeseries2_1.pdf
- SaggioJirsa_2024PlosCB_code/Fig7/Fig_x0_timeseries2_2.pdf
- __MACOSX/SaggioJirsa_2024PlosCB_code/Fig7/._Fig_x0_timeseries2_2.pdf
- SaggioJirsa_2024PlosCB_code/Fig7/Fig_x0_map_1.pdfFig_x0_map_2.pdf
- __MACOSX/SaggioJirsa_2024PlosCB_code/Fig7/._Fig_x0_map_1.pdfFig_x0_map_2.pdf
- SaggioJirsa_2024PlosCB_code/Fig7/Fig_x0_map_3.pdfFig_x0_map_1.pdf
- __MACOSX/SaggioJirsa_2024PlosCB_code/Fig7/._Fig_x0_map_3.pdfFig_x0_map_1.pdf
- SaggioJirsa_2024PlosCB_code/Fig7/Fig_x0_map_2.pdfFig_x0_map_1.pdf
- __MACOSX/SaggioJirsa_2024PlosCB_code/Fig7/._Fig_x0_map_2.pdfFig_x0_map_1.pdf
- SaggioJirsa_2024PlosCB_code/Fig7/Fig_x0_map_1.pdfFig_x0_map_1.pdf
- __MACOSX/SaggioJirsa_2024PlosCB_code/Fig7/._Fig_x0_map_1.pdfFig_x0_map_1.pdf
- SaggioJirsa_2024PlosCB_code/Fig7/Fig_x0_map_3.pdfFig_x0_map_2.pdf
- __MACOSX/SaggioJirsa_2024PlosCB_code/Fig7/._Fig_x0_map_3.pdfFig_x0_map_2.pdf
- SaggioJirsa_2024PlosCB_code/Fig7/Fig_x0_map_2.pdfFig_x0_map_2.pdf
- __MACOSX/SaggioJirsa_2024PlosCB_code/Fig7/._Fig_x0_map_2.pdfFig_x0_map_2.pdf
- SaggioJirsa_2024PlosCB_code/Fig7/Fig_x0.m
- __MACOSX/SaggioJirsa_2024PlosCB_code/Fig7/._Fig_x0.m
- SaggioJirsa_2024PlosCB_code/Fig7/Fig_x0_timeseries3_2.pdf
- __MACOSX/SaggioJirsa_2024PlosCB_code/Fig7/._Fig_x0_timeseries3_2.pdf
- SaggioJirsa_2024PlosCB_code/Fig7/Fig_x0_timeseries1_1.pdf
- __MACOSX/SaggioJirsa_2024PlosCB_code/Fig7/._Fig_x0_timeseries1_1.pdf
- SaggioJirsa_2024PlosCB_code/Fig7/Fig_x0_timeseries3_1.pdf
- __MACOSX/SaggioJirsa_2024PlosCB_code/Fig7/._Fig_x0_timeseries3_1.pdf
- SaggioJirsa_2024PlosCB_code/Fig7/Fig_x0_timeseries1_2.pdf
- __MACOSX/SaggioJirsa_2024PlosCB_code/Fig7/._Fig_x0_timeseries1_2.pdf
- SaggioJirsa_2024PlosCB_code/Fig1B/P_O(1).mat
- __MACOSX/SaggioJirsa_2024PlosCB_code/Fig1B/._P_O(1).mat
- SaggioJirsa_2024PlosCB_code/Fig1B/plotting.m
- __MACOSX/SaggioJirsa_2024PlosCB_code/Fig1B/._plotting.m
- SaggioJirsa_2024PlosCB_code/Fig1B/EP_EP(2).mat
- __MACOSX/SaggioJirsa_2024PlosCB_code/Fig1B/._EP_EP(2).mat
- SaggioJirsa_2024PlosCB_code/Fig1B/ts.mat
- __MACOSX/SaggioJirsa_2024PlosCB_code/Fig1B/._ts.mat
- SaggioJirsa_2024PlosCB_code/Fig1B/H_LC(1).mat
- __MACOSX/SaggioJirsa_2024PlosCB_code/Fig1B/._H_LC(1).mat
- SaggioJirsa_2024PlosCB_code/Fig1B/SN_SH_bursting.pdf
- __MACOSX/SaggioJirsa_2024PlosCB_code/Fig1B/._SN_SH_bursting.pdf
- SaggioJirsa_2024PlosCB_code/Fig1B/EP_EP(1).mat
- __MACOSX/SaggioJirsa_2024PlosCB_code/Fig1B/._EP_EP(1).mat
- SaggioJirsa_2024PlosCB_code/Fig1B/SN_SH_bursting.fig
- __MACOSX/SaggioJirsa_2024PlosCB_code/Fig1B/._SN_SH_bursting.fig
- SaggioJirsa_2024PlosCB_code/MyPlots/myplot_bifdiagram_burster_finalfixes.m
- __MACOSX/SaggioJirsa_2024PlosCB_code/MyPlots/._myplot_bifdiagram_burster_finalfixes.m
- SaggioJirsa_2024PlosCB_code/MyPlots/myplot_map.m
- __MACOSX/SaggioJirsa_2024PlosCB_code/MyPlots/._myplot_map.m
- SaggioJirsa_2024PlosCB_code/MyPlots/MyColors.m
- __MACOSX/SaggioJirsa_2024PlosCB_code/MyPlots/._MyColors.m
- SaggioJirsa_2024PlosCB_code/MyPlots/myplot_timeseries_finalfixes.m
- __MACOSX/SaggioJirsa_2024PlosCB_code/MyPlots/._myplot_timeseries_finalfixes.m
- SaggioJirsa_2024PlosCB_code/MyPlots/MyColors.mat
- __MACOSX/SaggioJirsa_2024PlosCB_code/MyPlots/._MyColors.mat
- SaggioJirsa_2024PlosCB_code/MyPlots/myplot_timeseries_burster.m
- __MACOSX/SaggioJirsa_2024PlosCB_code/MyPlots/._myplot_timeseries_burster.m
- SaggioJirsa_2024PlosCB_code/Models/Epileptor_subsystem1_model.m
- __MACOSX/SaggioJirsa_2024PlosCB_code/Models/._Epileptor_subsystem1_model.m
- SaggioJirsa_2024PlosCB_code/Models/DTB/
- __MACOSX/SaggioJirsa_2024PlosCB_code/Models/._DTB
- SaggioJirsa_2024PlosCB_code/Models/Epileptor_modified_model.m
- __MACOSX/SaggioJirsa_2024PlosCB_code/Models/._Epileptor_modified_model.m
- SaggioJirsa_2024PlosCB_code/Fig5/Fig5_map4.pdf
- __MACOSX/SaggioJirsa_2024PlosCB_code/Fig5/._Fig5_map4.pdf
- SaggioJirsa_2024PlosCB_code/Fig5/Fig5_map2.pdf
- __MACOSX/SaggioJirsa_2024PlosCB_code/Fig5/._Fig5_map2.pdf
- SaggioJirsa_2024PlosCB_code/Fig5/Fig5_map3.pdf
- __MACOSX/SaggioJirsa_2024PlosCB_code/Fig5/._Fig5_map3.pdf
- SaggioJirsa_2024PlosCB_code/Fig5/Fig5_map1.pdf
- __MACOSX/SaggioJirsa_2024PlosCB_code/Fig5/._Fig5_map1.pdf
- SaggioJirsa_2024PlosCB_code/Fig5/Fig5_timeseries4.pdf
- __MACOSX/SaggioJirsa_2024PlosCB_code/Fig5/._Fig5_timeseries4.pdf
- SaggioJirsa_2024PlosCB_code/Fig5/Fig5_timeseries3.pdf
- __MACOSX/SaggioJirsa_2024PlosCB_code/Fig5/._Fig5_timeseries3.pdf
- SaggioJirsa_2024PlosCB_code/Fig5/Fig5_timeseries2.pdf
- __MACOSX/SaggioJirsa_2024PlosCB_code/Fig5/._Fig5_timeseries2.pdf
- SaggioJirsa_2024PlosCB_code/Fig5/Fig5_timeseries1.pdf
- __MACOSX/SaggioJirsa_2024PlosCB_code/Fig5/._Fig5_timeseries1.pdf
- SaggioJirsa_2024PlosCB_code/Fig5/Figures5.m
- __MACOSX/SaggioJirsa_2024PlosCB_code/Fig5/._Figures5.m
- SaggioJirsa_2024PlosCB_code/Fig2/plotting.m
- __MACOSX/SaggioJirsa_2024PlosCB_code/Fig2/._plotting.m
- SaggioJirsa_2024PlosCB_code/Fig2/.DS_Store
- __MACOSX/SaggioJirsa_2024PlosCB_code/Fig2/._.DS_Store
- SaggioJirsa_2024PlosCB_code/Fig2/Epileptor.pdf
- __MACOSX/SaggioJirsa_2024PlosCB_code/Fig2/._Epileptor.pdf
- SaggioJirsa_2024PlosCB_code/Fig2/Epileptor.fig
- __MACOSX/SaggioJirsa_2024PlosCB_code/Fig2/._Epileptor.fig
- SaggioJirsa_2024PlosCB_code/Fig3/Fig3A_FixedPoints_manifold.pdf
- __MACOSX/SaggioJirsa_2024PlosCB_code/Fig3/._Fig3A_FixedPoints_manifold.pdf
- SaggioJirsa_2024PlosCB_code/Fig3/Fig3A_FixedPoints_manifold.m
- __MACOSX/SaggioJirsa_2024PlosCB_code/Fig3/._Fig3A_FixedPoints_manifold.m
- SaggioJirsa_2024PlosCB_code/Fig3/Fig3A_FixedPoints_manifold.fig
- __MACOSX/SaggioJirsa_2024PlosCB_code/Fig3/._Fig3A_FixedPoints_manifold.fig
- SaggioJirsa_2024PlosCB_code/Fig3/Fig3B_trajectory.m
- __MACOSX/SaggioJirsa_2024PlosCB_code/Fig3/._Fig3B_trajectory.m
- SaggioJirsa_2024PlosCB_code/Fig3/Fig3B_trajectory.fig
- __MACOSX/SaggioJirsa_2024PlosCB_code/Fig3/._Fig3B_trajectory.fig
- SaggioJirsa_2024PlosCB_code/Fig3/Fig3B_trajectory.pdf
- __MACOSX/SaggioJirsa_2024PlosCB_code/Fig3/._Fig3B_trajectory.pdf
- SaggioJirsa_2024PlosCB_code/Fig1A/map_DTB.pdf
- __MACOSX/SaggioJirsa_2024PlosCB_code/Fig1A/._map_DTB.pdf
- SaggioJirsa_2024PlosCB_code/Fig1A/plot_map_DTB.m
- __MACOSX/SaggioJirsa_2024PlosCB_code/Fig1A/._plot_map_DTB.m
- SaggioJirsa_2024PlosCB_code/Fig1A/BT_Hom_2.mat
- __MACOSX/SaggioJirsa_2024PlosCB_code/Fig1A/._BT_Hom_2.mat
- SaggioJirsa_2024PlosCB_code/Fig1A/BT_Hom_1.mat
- __MACOSX/SaggioJirsa_2024PlosCB_code/Fig1A/._BT_Hom_1.mat
- SaggioJirsa_2024PlosCB_code/Fig1A/LP_LP_pos_mu1_1.mat
- __MACOSX/SaggioJirsa_2024PlosCB_code/Fig1A/._LP_LP_pos_mu1_1.mat
- SaggioJirsa_2024PlosCB_code/Fig1A/map_DTB.fig
- __MACOSX/SaggioJirsa_2024PlosCB_code/Fig1A/._map_DTB.fig
- SaggioJirsa_2024PlosCB_code/Fig1A/LP_LP_pos_mu1_2.mat
- __MACOSX/SaggioJirsa_2024PlosCB_code/Fig1A/._LP_LP_pos_mu1_2.mat
- SaggioJirsa_2024PlosCB_code/Fig1A/EP_EP(2).mat
- __MACOSX/SaggioJirsa_2024PlosCB_code/Fig1A/._EP_EP(2).mat
- SaggioJirsa_2024PlosCB_code/Fig1A/H_H_fromBTup_1.mat
- __MACOSX/SaggioJirsa_2024PlosCB_code/Fig1A/._H_H_fromBTup_1.mat
- SaggioJirsa_2024PlosCB_code/Fig1A/LP_LP_neg_mu1_2.mat
- __MACOSX/SaggioJirsa_2024PlosCB_code/Fig1A/._LP_LP_neg_mu1_2.mat
- SaggioJirsa_2024PlosCB_code/Fig1A/LP_LP_neg_mu1_1.mat
- __MACOSX/SaggioJirsa_2024PlosCB_code/Fig1A/._LP_LP_neg_mu1_1.mat
- SaggioJirsa_2024PlosCB_code/Fig1A/README.m
- __MACOSX/SaggioJirsa_2024PlosCB_code/Fig1A/._README.m
- SaggioJirsa_2024PlosCB_code/Fig4/Fig4_Epileptor/
- __MACOSX/SaggioJirsa_2024PlosCB_code/Fig4/._Fig4_Epileptor
- SaggioJirsa_2024PlosCB_code/Fig4/.DS_Store
- __MACOSX/SaggioJirsa_2024PlosCB_code/Fig4/._.DS_Store
- SaggioJirsa_2024PlosCB_code/Fig4/Fig4_DTB_model/
- __MACOSX/SaggioJirsa_2024PlosCB_code/Fig4/._Fig4_DTB_model
- SaggioJirsa_2024PlosCB_code/Models/DTB/eval_resting_state_cartesian.m
- __MACOSX/SaggioJirsa_2024PlosCB_code/Models/DTB/._eval_resting_state_cartesian.m
- SaggioJirsa_2024PlosCB_code/Models/DTB/Model_DTB_Layer.m
- __MACOSX/SaggioJirsa_2024PlosCB_code/Models/DTB/._Model_DTB_Layer.m
- SaggioJirsa_2024PlosCB_code/Fig4/Fig4_Epileptor/LimitCycleExploration.mat
- __MACOSX/SaggioJirsa_2024PlosCB_code/Fig4/Fig4_Epileptor/._LimitCycleExploration.mat
- SaggioJirsa_2024PlosCB_code/Fig4/Fig4_Epileptor/LimitCycle_Freq.fig
- __MACOSX/SaggioJirsa_2024PlosCB_code/Fig4/Fig4_Epileptor/._LimitCycle_Freq.fig
- SaggioJirsa_2024PlosCB_code/Fig4/Fig4_Epileptor/Map_Ampl_biggerrange.fig
- __MACOSX/SaggioJirsa_2024PlosCB_code/Fig4/Fig4_Epileptor/._Map_Ampl_biggerrange.fig
- SaggioJirsa_2024PlosCB_code/Fig4/Fig4_Epileptor/LimitCycle_Ampl.fig
- __MACOSX/SaggioJirsa_2024PlosCB_code/Fig4/Fig4_Epileptor/._LimitCycle_Ampl.fig
- SaggioJirsa_2024PlosCB_code/Fig4/Fig4_Epileptor/interp1q_m.m
- __MACOSX/SaggioJirsa_2024PlosCB_code/Fig4/Fig4_Epileptor/._interp1q_m.m
- SaggioJirsa_2024PlosCB_code/Fig4/Fig4_Epileptor/Map_Freq.fig
- __MACOSX/SaggioJirsa_2024PlosCB_code/Fig4/Fig4_Epileptor/._Map_Freq.fig
- SaggioJirsa_2024PlosCB_code/Fig4/Fig4_Epileptor/LimitCycleExploration.m
- __MACOSX/SaggioJirsa_2024PlosCB_code/Fig4/Fig4_Epileptor/._LimitCycleExploration.m
- SaggioJirsa_2024PlosCB_code/Fig4/Fig4_Epileptor/Map_Ampl.fig
- __MACOSX/SaggioJirsa_2024PlosCB_code/Fig4/Fig4_Epileptor/._Map_Ampl.fig
- SaggioJirsa_2024PlosCB_code/Fig4/Fig4_Epileptor/LimitCycle_Freq_bigger_range.fig
- __MACOSX/SaggioJirsa_2024PlosCB_code/Fig4/Fig4_Epileptor/._LimitCycle_Freq_bigger_range.fig
- SaggioJirsa_2024PlosCB_code/Fig4/Fig4_Epileptor/LimitCycleExploration_bigger_range.m
- __MACOSX/SaggioJirsa_2024PlosCB_code/Fig4/Fig4_Epileptor/._LimitCycleExploration_bigger_range.m
- SaggioJirsa_2024PlosCB_code/Fig4/Fig4_Epileptor/README.m
- __MACOSX/SaggioJirsa_2024PlosCB_code/Fig4/Fig4_Epileptor/._README.m
- SaggioJirsa_2024PlosCB_code/Fig4/Fig4_Epileptor/LimitCycle_Ampl_bigger_range.fig
- __MACOSX/SaggioJirsa_2024PlosCB_code/Fig4/Fig4_Epileptor/._LimitCycle_Ampl_bigger_range.fig
- SaggioJirsa_2024PlosCB_code/Fig4/Fig4_Epileptor/Map_Freq_biggerrange.fig
- __MACOSX/SaggioJirsa_2024PlosCB_code/Fig4/Fig4_Epileptor/._Map_Freq_biggerrange.fig
- SaggioJirsa_2024PlosCB_code/Fig4/Fig4_Epileptor/LimitCycleExploration_bigger_range.mat
- __MACOSX/SaggioJirsa_2024PlosCB_code/Fig4/Fig4_Epileptor/._LimitCycleExploration_bigger_range.mat
- SaggioJirsa_2024PlosCB_code/Fig4/Fig4_Epileptor/Epileptor_LocalBifurcations_mu_mbar.mlx
- __MACOSX/SaggioJirsa_2024PlosCB_code/Fig4/Fig4_Epileptor/._Epileptor_LocalBifurcations_mu_mbar.mlx
- SaggioJirsa_2024PlosCB_code/Fig4/Fig4_DTB_model/LimitCycleExploration.mat
- __MACOSX/SaggioJirsa_2024PlosCB_code/Fig4/Fig4_DTB_model/._LimitCycleExploration.mat
- SaggioJirsa_2024PlosCB_code/Fig4/Fig4_DTB_model/plotting.m
- __MACOSX/SaggioJirsa_2024PlosCB_code/Fig4/Fig4_DTB_model/._plotting.m
- SaggioJirsa_2024PlosCB_code/Fig4/Fig4_DTB_model/BT_Hom_2.mat
- __MACOSX/SaggioJirsa_2024PlosCB_code/Fig4/Fig4_DTB_model/._BT_Hom_2.mat
- SaggioJirsa_2024PlosCB_code/Fig4/Fig4_DTB_model/BT_Hom_1.mat
- __MACOSX/SaggioJirsa_2024PlosCB_code/Fig4/Fig4_DTB_model/._BT_Hom_1.mat
- SaggioJirsa_2024PlosCB_code/Fig4/Fig4_DTB_model/interp1q_m.m
- __MACOSX/SaggioJirsa_2024PlosCB_code/Fig4/Fig4_DTB_model/._interp1q_m.m
- SaggioJirsa_2024PlosCB_code/Fig4/Fig4_DTB_model/LP_LP_pos_mu1_1.mat
- __MACOSX/SaggioJirsa_2024PlosCB_code/Fig4/Fig4_DTB_model/._LP_LP_pos_mu1_1.mat
- SaggioJirsa_2024PlosCB_code/Fig4/Fig4_DTB_model/LP_LP_pos_mu1_2.mat
- __MACOSX/SaggioJirsa_2024PlosCB_code/Fig4/Fig4_DTB_model/._LP_LP_pos_mu1_2.mat
- SaggioJirsa_2024PlosCB_code/Fig4/Fig4_DTB_model/EP_EP(2).mat
- __MACOSX/SaggioJirsa_2024PlosCB_code/Fig4/Fig4_DTB_model/._EP_EP(2).mat
- SaggioJirsa_2024PlosCB_code/Fig4/Fig4_DTB_model/H_H_fromBTup_1.mat
- __MACOSX/SaggioJirsa_2024PlosCB_code/Fig4/Fig4_DTB_model/._H_H_fromBTup_1.mat
- SaggioJirsa_2024PlosCB_code/Fig4/Fig4_DTB_model/LimitCycle_DTB_Freq.fig
- __MACOSX/SaggioJirsa_2024PlosCB_code/Fig4/Fig4_DTB_model/._LimitCycle_DTB_Freq.fig
- SaggioJirsa_2024PlosCB_code/Fig4/Fig4_DTB_model/LimitCycleExploration.m
- __MACOSX/SaggioJirsa_2024PlosCB_code/Fig4/Fig4_DTB_model/._LimitCycleExploration.m
- SaggioJirsa_2024PlosCB_code/Fig4/Fig4_DTB_model/LimitCycle_DTB_Ampl.fig
- __MACOSX/SaggioJirsa_2024PlosCB_code/Fig4/Fig4_DTB_model/._LimitCycle_DTB_Ampl.fig
- SaggioJirsa_2024PlosCB_code/Fig4/Fig4_DTB_model/LP_LP_neg_mu1_2.mat
- __MACOSX/SaggioJirsa_2024PlosCB_code/Fig4/Fig4_DTB_model/._LP_LP_neg_mu1_2.mat
- SaggioJirsa_2024PlosCB_code/Fig4/Fig4_DTB_model/LP_LP_neg_mu1_1.mat
- __MACOSX/SaggioJirsa_2024PlosCB_code/Fig4/Fig4_DTB_model/._LP_LP_neg_mu1_1.mat
