# Supplementary material for: Bifurcations and bursting in the Epileptor
Source: PLoS Comput Biol. 2024 Mar 6;20(3):e1011903. doi: 10.1371/journal.pcbi.1011903 (PMC10947678; doi:10.1371/journal.pcbi.1011903)
Supplement: S1 Folder — The folder contains the Matlab code used to generate the figures. (ZIP) [file pcbi.1011903.s001.zip › SaggioJirsa_2024PlosCB_code/README.m]

% Marisa Saggio 2023 for Saggio & Jirsa 2024, Plos CB

% Bifurcations and bursting in the Epileptor

% This is the code to reproduce all the figures in the paper. It contains
% dedicated folders for each figure and two folders with scripts used
% across figures (they need to be added to the path): 

% 'Models' contains the two models used in the paper: Epileptor (full model
% and fast subsystem only) and DTB model (only fast subsystem which equates
% to the unfolding of the degenerate Takens-Bogdanov singularity)

% 'MyPlots' contains scripts and colors used to plot the figures for the
% paper

% the core of the paper is in Fig4/Fig4_Epileptor where is included the
% analysis of the local bifurcations of the Epileptor and the numerical
% exploration of the amplitude and frequency of its limit cycle (see README
% file inside this folder for more details). It produces the maps that will
% be later used in subsequent figures to plot specific Epileptor's
% simulations

% Figures 5,6,7 produces specific simulations and plot them on the map
% obtained in Fig.4. Is is possible to adjust the scripts for these figures 
% to create custom Epileptor's simulations and plot them on the map.
