# Supplementary material for: Bifurcations and bursting in the Epileptor
Source: PLoS Comput Biol. 2024 Mar 6;20(3):e1011903. doi: 10.1371/journal.pcbi.1011903 (PMC10947678; doi:10.1371/journal.pcbi.1011903)
Supplement: S1 Folder — The folder contains the Matlab code used to generate the figures. (ZIP) [file pcbi.1011903.s001.zip › SaggioJirsa_2024PlosCB_code/Fig6/Figure6.m]

% Marisa Saggio 2023, for Saggio & Jirsa 2024, Plos CB

% Simulations and plots for Fig.6

% Simulates the Epileptor model and plots:
% - timeseries for the field potential (x2-x1) and for the intermediate
% variable (x2).
% - path followed by the Epileptor on the map (bifurcation diagram for mu
% and mbar)

% Settings as in the original epileptor2014, except m and slope_path, that
% are tuned to have new classes

clear all;
options = odeset('MaxStep', 0.1);          % maximal time integration step


dt=0.05;
tspan = [0:dt:6000];                          % time span to integrate over
y0=[0;0;3;0;0;0.01];                % initial conditions (must be a column)

% parameters
a=1;b=3;c=1;d=5;
tau0=2857;
Iext=3.1;
Iext2=0.45;tau=10;aa=6;                 % critical value around Iext2=0.38
gamma=0.01;
global coef
coef =2;

x0=-2; % instead of -1.6. It doesn t change the class, but the path has
% less spikes making visualization clearer

% plotting time interval for path on map
tmin_map=1000/dt;
tmax_map=4000/dt;

slope_path=-1; % this inverts the global slop of the path

for i=1:2

    if i==1
        % simulation for class supH/SH with  spikes in the path
        m =0.45 ;

        tmin=4450; % plotting range
        tmax=5300;

    else if i==2 % settings for supH/supH with spikes
            m=0.1;

            tmin=4600; % plotting range
            tmax=5500;

    end
    end

    [t,y]=ode15s('Epileptor_modified_model',tspan, y0,options,a,b,c,d,tau0,x0,Iext,aa,tau,Iext2,m,gamma,slope_path); % evaluation of stochastic ODE

    % plot timeseries

    fig=figure;

    subplot(2,1,1)
    plot(tspan, y(:,1),'b');
    ylabel('x_1')
    xlim([tmin,tmax])
    box off

    subplot(2,1,2)
    plot(t, -y(:,1)+y(:,4), 'Color',[153/255 51/255 1]);
    ylabel('x_2-x_1')
    box off
    xlabel('t')

    myplot_timeseries_finalfixes(fig,8.6,4.4,8,tmin,tmax)

    figname = sprintf('Fig_6_timeseries%i', i);

    export_fig(fig,figname,"-pdf",'-transparent')

    %% plot path

    fig=openfig('../Fig4/Fig4_Epileptor/Map_Ampl.fig')

    hold on

    mbar= slope_path*0.6*(y(tmin_map:tmax_map,3)-4).^2+m-y(tmin_map:tmax_map,4);
    mu=Iext-y(tmin_map:tmax_map,3);
    plot(mu,mbar,'w','Linewidth',1)

    myplot_map(fig,6,8)

    figname = sprintf('Fig_6_map%i', i);
    export_fig(fig,figname,"-pdf",'-transparent')

end
