# Supplementary material for: Bifurcations and bursting in the Epileptor
Source: PLoS Comput Biol. 2024 Mar 6;20(3):e1011903. doi: 10.1371/journal.pcbi.1011903 (PMC10947678; doi:10.1371/journal.pcbi.1011903)
Supplement: S1 Folder — The folder contains the Matlab code used to generate the figures. (ZIP) [file pcbi.1011903.s001.zip › SaggioJirsa_2024PlosCB_code/Fig7/Fig_x0.m]

% Marisa Saggio 2023, for Saggio & Jirsa 2024, Plos CB

% Simulations and plots for Fig.7

% Simulates the Epileptor model and plots:
% - timeseries for the field potential (x2-x1) and for the intermediate
% variable (x2).
% - path followed by the Epileptor on the map (bifurcation diagram for mu
% and mbar)

% Settings as in the original epileptor Jirsa et al. 2014 Brain (i.e. m=0),
% but different values of x0

clear all;
options = odeset('MaxStep', 0.1);          % maximal time integration step

dt=0.05;
tspan = [0:0.05:5000];   global coef                         % time span to integrate over
y0=[0;0;3;0;0;0.01];% initial conditions (must be a column)

% parameters
a=1;b=3;c=1;d=5;
tau0=2857;
Iext=3.1;
tau=10;aa=6;                 % critical value around Iext2=0.38
gamma=0.01;
global coef
coef =2;
slope_path=1;
m=0;

x0=-2; % instead of -1.6. It doesn t change the class, but the path has
% less spikes making visualization clearer

% plotting time interval for path on map
tmin_map=1000/dt;
tmax_map=5000/dt;


Iext2=0;

for j=1:2

    if j==2
        Iext2=0.45;
    end

    for i=1:3

        if i==1

            x0=-2;

        else if i==2

                x0=-1.4;

        else if i==3
                x0=-2.4;
        end
        end
        end

        [t,y]=ode15s('Epileptor_modified_model',tspan, y0,options,a,b,c,d,tau0,x0,Iext,aa,tau,Iext2,m,gamma,slope_path); % evaluation of stochastic ODE

        % plot timeseries

        fig=figure;

        plot(t, -y(:,1)+y(:,4), 'Color',[153/255 51/255 1]);
        ylabel('x_2-x_1')

        box('off')

        myplot_timeseries_finalfixes(fig,4,2,8,0,5000)

        figname = sprintf('Fig_x0_timeseries%i_%i.pdf', i,j);
        export_fig(figname)

        %% plot path

        fig=openfig('../Fig4/Fig4_Epileptor/Map_Ampl.fig')
        colorbar off

        myplot_map(fig,4,8)

        hold on

        mbar= 0.6*(y(tmin_map:tmax_map,3)-4).^2+m-y(tmin_map:tmax_map,4);
        mu=Iext-y(tmin_map:tmax_map,3);
        plot(mu,mbar,'w','Linewidth',1)
        set(gcf,'color','white')
        figname = sprintf('Fig_x0_map_%i.pdf', i,j);
        export_fig(figname)
    end


end
