# Supplementary material for: Bifurcations and bursting in the Epileptor
Source: PLoS Comput Biol. 2024 Mar 6;20(3):e1011903. doi: 10.1371/journal.pcbi.1011903 (PMC10947678; doi:10.1371/journal.pcbi.1011903)
Supplement: S1 Folder — The folder contains the Matlab code used to generate the figures. (ZIP) [file pcbi.1011903.s001.zip › SaggioJirsa_2024PlosCB_code/Fig1B/plotting.m]

% Marisa Saggio 2023 for Saggio & Jirsa, 2024, Plos CB

% plots Fig.1 B

% This is an example of Saddle-Node / Homoclinic hysteresis loop bursting,
% taken from Fig6 in Saggio et al. 2017, JMN. It is obtained from a model
% similar to the DTB bursting model as in the current pubblication (see
% Methods section for details on the differences).

load('MyColors.mat')
width=1;

fig = figure

% plot bursting trajectory
load('ts')
plot(x(1000:end,3),x(1000:end,1),'LineWidth',width,'Color','b')
hold on

% plot fixed points curves

load('EP_EP(2)')
plot(x(3,:),x(1,:),'k','LineWidth',width)
hold on
load('EP_EP(1)')
SNr=s(2).index;
SNl=s(4).index;
H=s(5).index;

plot(x(3,1:SNr),x(1,1:SNr),'k','LineWidth',width)
plot(x(3,SNr:SNl),x(1,SNr:SNl),'k--','LineWidth',width)
plot(x(3,SNl:H),x(1,SNl:H),'k:','LineWidth',width)
plot(x(3,H:end),x(1,H:end),'k','LineWidth',width)

% plot limit cycle min and max

load('H_LC(1)')
Z=size(x,2);
L=size(x,1)-2;
LCmax=zeros(1,Z);
LCmin=zeros(1,Z);
x_Xvar=zeros((L/2),Z);
for index=1:(L/2)
    i=index*2-1;
    x_Xvar(index,:)=x(i,:);
end
LCmax=max(x_Xvar);
LCmin=min(x_Xvar);
plot(x(end,:),LCmax, 'Color',lccolor,'LineWidth',width)
plot(x(end,:),LCmin, 'Color',lccolor,'LineWidth',width)
xSH=x(end,end);

axis([-0.3,0.23,-1.1,0.75])
set(gcf,'Color','w')

% plot local bifurcation points
load('EP_EP(1)')
SNr=s(2).index;
SNl=s(4).index;
H=s(5).index;
plot(x(3,SNr),x(1,SNr),'*','MarkerSize',8,'MarkerEdgeColor',foldcolor,'LineWidth',2)
plot(x(3,SNl),x(1,SNl),'*','MarkerSize',8,'MarkerEdgeColor',foldcolor,'LineWidth',2)
%plot(x(3,H),x(1,H),'*','MarkerSize',8,'MarkerEdgeColor',hopfcolor,'LineWidth',2)
plot(xSH,LCmax(end),'*','MarkerSize',8,'MarkerEdgeColor',homcolor,'LineWidth',2)

txt = '   \fontsize{10}{SN}';
text(x(3,SNr),x(1,SNr),txt)
txt = '   \fontsize{10}{SN} ';
text(x(3,SNl),x(1,SNl),txt,'HorizontalAlignment','left')
%txt = ' \fontsize{14}{H} ';
%text(x(3,H),x(1,H),txt,'VerticalAlignment','bottom')
txt = '\fontsize{10}{SH}  ';
text(xSH,LCmax(end),txt,'VerticalAlignment','bottom','HorizontalAlignment','right')

xlabel('z')
ylabel('x')

myplot_bifdiagram_burster_finalfixes(fig,6,7.5,10)
set(gca,'Color','none')

saveas(fig,'SN_SH_bursting.fig')

export_fig 'SN_SH_bursting.pdf' -transparent

%axis off
