# Supplementary material for: Bifurcations and bursting in the Epileptor
Source: PLoS Comput Biol. 2024 Mar 6;20(3):e1011903. doi: 10.1371/journal.pcbi.1011903 (PMC10947678; doi:10.1371/journal.pcbi.1011903)
Supplement: S1 Folder — The folder contains the Matlab code used to generate the figures. (ZIP) [file pcbi.1011903.s001.zip › SaggioJirsa_2024PlosCB_code/MyPlots/myplot_bifdiagram_burster_finalfixes.m]

function myplot_bifdiagram_burster_finalfixes(fig,mywidth,myheight,myfontsize)

 fig.Units               = 'centimeters';
       fig.Position(3)         = mywidth;
       fig.Position(4)         = myheight;
box('off')
set(gca,'color','none')
fontsize(myfontsize, "points")

end
