# Supplementary material for: Bifurcations and bursting in the Epileptor
Source: PLoS Comput Biol. 2024 Mar 6;20(3):e1011903. doi: 10.1371/journal.pcbi.1011903 (PMC10947678; doi:10.1371/journal.pcbi.1011903)
Supplement: S1 Folder — The folder contains the Matlab code used to generate the figures. (ZIP) [file pcbi.1011903.s001.zip › SaggioJirsa_2024PlosCB_code/MyPlots/myplot_map.m]

% Marisa Saggio 2023 for Saggio & Jirsa, 2024, Plos CB

% settings for plotting 'map' figures (such as Fig.1A)

function fig=myplot_map(fig,edge_lenght,myfontsize)

load('MyColors.mat')

if ~exist('edge_lenght','var')
    % edge_lenght not passed, default is to 8
    edge_lenght = 8;
end

%fig=figure;
fig.Units               = 'centimeters';
fig.Position(3)         = edge_lenght;
fig.Position(4)         = edge_lenght;

axis square
set(gca,'color','none')
fontsize(myfontsize, "points")

end
