# Supplementary material for: Bifurcations and bursting in the Epileptor
Source: PLoS Comput Biol. 2024 Mar 6;20(3):e1011903. doi: 10.1371/journal.pcbi.1011903 (PMC10947678; doi:10.1371/journal.pcbi.1011903)
Supplement: S1 Folder — The folder contains the Matlab code used to generate the figures. (ZIP) [file pcbi.1011903.s001.zip › SaggioJirsa_2024PlosCB_code/MyPlots/MyColors.m]

% Colors for plots

foldcolor=[1, 150/255, 20/255];  % orange
hopfcolor=[0, 204/255, 0];       % green
homcolor=[0, 153/255, 1];        % blue
fccolor=[1, 0,153/255];    % magenta
lccolor=(153/255)*[1 1 1];  % grey
newblue=[0, 113/255, 188/255];  % blue for timeseries


 
