# Supplementary material for: Bifurcations and bursting in the Epileptor
Source: PLoS Comput Biol. 2024 Mar 6;20(3):e1011903. doi: 10.1371/journal.pcbi.1011903 (PMC10947678; doi:10.1371/journal.pcbi.1011903)
Supplement: S1 Folder — The folder contains the Matlab code used to generate the figures. (ZIP) [file pcbi.1011903.s001.zip › SaggioJirsa_2024PlosCB_code/MyPlots/myplot_timeseries_finalfixes.m]

function myplot_timeseries_finalfixes(fig,lenght,height,myfontsize,tmin,tmax)

fig.Units               = 'centimeters';
fig.Position(3)         = lenght;
fig.Position(4)         = height;
xlim([tmin,tmax])
box('off')
set(gcf,'color','none')
fontsize(8, "points")

end
