# Supplementary material for: Bifurcations and bursting in the Epileptor
Source: PLoS Comput Biol. 2024 Mar 6;20(3):e1011903. doi: 10.1371/journal.pcbi.1011903 (PMC10947678; doi:10.1371/journal.pcbi.1011903)
Supplement: S1 Folder — The folder contains the Matlab code used to generate the figures. (ZIP) [file pcbi.1011903.s001.zip › SaggioJirsa_2024PlosCB_code/MyPlots/myplot_timeseries_burster.m]

% for figures in SaggioJirsa2023 Mapping 
% lenght=9;
% height=2.5;

function fig=myplot_timeseries_burster(lenght,height)

fig=figure; 
fig.Units               = 'centimeters';
fig.Position(3)         = lenght;
fig.Position(4)         = height;

end
