# Supplementary material for: Bifurcations and bursting in the Epileptor
Source: PLoS Comput Biol. 2024 Mar 6;20(3):e1011903. doi: 10.1371/journal.pcbi.1011903 (PMC10947678; doi:10.1371/journal.pcbi.1011903)
Supplement: S1 Folder — The folder contains the Matlab code used to generate the figures. (ZIP) [file pcbi.1011903.s001.zip › SaggioJirsa_2024PlosCB_code/Models/Epileptor_subsystem1_model.m]

% first subsystem of epileptor, rewritten as in SaggioJirsa2023 for the
% exploration of the parameter space and the mapping with the cod3 model
%
% mu = Irest-z 
% m = - x2
% Irest = 3.1 (as in Jirsa et al 2014)
%
% in fig5 c , with Kenza's parameters for SN/SN I can still use this same
% model as x0 only enters in zdot and Iext2 in x2dot

function xdot = Epileptor_subsystem1_SaggioMapping_model(tspan,x,options,b,mu,mbar)

if x(1)<0
   xdot = x(2)-x(1)^3+b*x(1)^2+mu;
else
    xdot = x(2)+mbar*x(1)+mu;
end

ydot=1-5*x(1)^2-x(2);
    
xdot = [xdot; ydot];
