# Supplementary material for: Bifurcations and bursting in the Epileptor
Source: PLoS Comput Biol. 2024 Mar 6;20(3):e1011903. doi: 10.1371/journal.pcbi.1011903 (PMC10947678; doi:10.1371/journal.pcbi.1011903)
Supplement: S1 Folder — The folder contains the Matlab code used to generate the figures. (ZIP) [file pcbi.1011903.s001.zip › SaggioJirsa_2024PlosCB_code/Models/Epileptor_modified_model.m]

% Marisa Saggio 2023 for Saggio & Jirsa, 2024, Plos CB

% Epileptor model as in Jirsa et al. 2014 Brain, with these modifications:
% in ydot1, y(4) replaced with y(4)-m as in El Houssaini et al. 2015 and
% subsequent Epileptor's papers from the group

% We added the parameter 'slope_path' to obtain classes in Fig.6 by setting
% it to -1. The original Epileptor can be obtained by setting this parameter to 1.

function ydot = Epileptor_modified_model(t,y,options,a,b,c,d,tau0,x0,Iext,aa,tau,Iext2,m,gamma,slope_path)

global coef

if y(1)<0.
    ydot1 = y(2)-a*y(1)^3 + b*y(1)^2-y(3)+Iext;
    ydot2 = c-d*y(1)^2-y(2);
else
    ydot1 = y(2) + (m - y(4) + slope_path*0.6*(y(3)-4)^2)*y(1) - y(3)+Iext;
    ydot2 = c-d*y(1)^2-y(2);
end

ydot3 =  (1/tau0)*(4*(y(1)-x0)  - y(3));


if y(4)<-0.25
    ydot4 = -y(5)+ y(4)-y(4)^3 + Iext2 + coef*y(6)-0.3*(y(3)-3.5) ;
    ydot5 = -y(5)/tau ;
else
    ydot4 = -y(5)+ y(4)-y(4)^3 + Iext2+ coef*y(6)-0.3*(y(3)-3.5);
    ydot5 = (-y(5) + aa*(y(4)+0.25))/tau;
end

ydot6 = -gamma*(y(6)-0.1*y(1)) ;

ydot = [ydot1;ydot2;ydot3;ydot4;ydot5;ydot6];
end
