# Supplementary material for: Bifurcations and bursting in the Epileptor
Source: PLoS Comput Biol. 2024 Mar 6;20(3):e1011903. doi: 10.1371/journal.pcbi.1011903 (PMC10947678; doi:10.1371/journal.pcbi.1011903)
Supplement: S1 Folder — The folder contains the Matlab code used to generate the figures. (ZIP) [file pcbi.1011903.s001.zip › SaggioJirsa_2024PlosCB_code/Fig5/Figures5.m]

% Marisa Saggio 2023, for Saggio & Jirsa 2024, Plos CB

% Simulations and plots for Fig.5

% Simulates the Epileptor model and plots:
% - timeseries for the field potential (x2-x1) and for the intermediate
% variable (x2).
% - path followed by the Epileptor on the map (bifurcation diagram for mu
% and mbar)

% Figures for fig5


clear all;
options = odeset('MaxStep', 0.1);          % maximal time integration step


dt=0.05;
tspan = [0:dt:4500];                          % time span to integrate over
y0=[0;0;3;0;0;0.01];                % initial conditions (must be a column)

% parameters
a=1;b=3;c=1;d=5;
tau0=2857;
Iext=3.1;
Iext2=0.45;tau=10;aa=6;                 % critical value around Iext2=0.38
gamma=0.01;
global coef
coef =2;

slope_path=1;
x0=-2; % instead of -1.6. It doesn t change the class, but the path has
% less spikes making visualization clearer

% plotting time interval for path on map
tmin_map=1000/dt;
tmax_map=4000/dt;

for i=1:4

    if i==1
        % simulation with parameters as in Jirsa et al. 2014, Brain class SN/supH (for fig5 A)
        m = 0;

        tmin=2200; % plotting range
        tmax=3200;

    else if i==2
            % simulations as in El HOussaini2015 where m=0.5 class SN/SH (for fig5 b)
            m=0.5;

            tmin=1600;
            tmax=2750;
    else if i==3
            % settings as in El Houssaini2015 fig 4 (corresponds to SN/SN
            % bursting, with subsystem 2 bursting
            m=-8;
            tmin=2000;
            tmax=3600;
    else if i==4
            % settings as in El Houssaini2015 fig 4 (corresponds to SN/SN
            % bursting, with subsystem 2 not bursting - fig5d
            m=-8;
            x0=-1.4
            Iext2=0
            tmin=1500;
            tmax=4500;
    end
    end
    end
    end


    [t,y]=ode15s('Epileptor_modified_model',tspan, y0,options,a,b,c,d,tau0,x0,Iext,aa,tau,Iext2,m,gamma,slope_path); % evaluation of stochastic ODE

    % plot timeseries

    fig=figure;

    subplot(2,1,1)
    plot(tspan, y(:,1),'b');
    ylabel('x_1')
    xlim([tmin,tmax])
    box('off')

    subplot(2,1,2)
    plot(t, -y(:,1)+y(:,4), 'Color',[153/255 51/255 1]);
    ylabel('x_2-x_1')
    xlim([tmin,tmax])
    box('off')

    if i==4
        myplot_timeseries_finalfixes(fig,6,4.4,8,tmin,tmax)
    else
        myplot_timeseries_finalfixes(fig,8.6,4.4,8,tmin,tmax)
    end
    figname = sprintf('Fig5_timeseries%i', i);

    export_fig(fig,figname,"-pdf",'-transparent')

    %% plot path

    if i==1
        fig=openfig('../Fig4/Fig4_Epileptor/Map_Ampl.fig')
        title('Amplitude')

    else if i==2
            fig=openfig('../Fig4/Fig4_Epileptor/Map_Freq.fig')
            title('Frequency')
    else if i==3 | i==4
            fig=openfig('../Fig4/Fig4_Epileptor/Map_Ampl_biggerrange.fig')
            title('Amplitude')
    end
    end
    end

    mbar= slope_path*0.6*(y(tmin_map:tmax_map,3)-4).^2+slope-y(tmin_map:tmax_map,4);
    mu=Iext-y(tmin_map:tmax_map,3);
    plot(mu,mbar,'w','Linewidth',1)


    myplot_map(fig,6,8)


    figname = sprintf('Fig5_map%i', i);
    export_fig(fig,figname,"-pdf",'-transparent')

end
