# Supplementary material for: Bifurcations and bursting in the Epileptor
Source: PLoS Comput Biol. 2024 Mar 6;20(3):e1011903. doi: 10.1371/journal.pcbi.1011903 (PMC10947678; doi:10.1371/journal.pcbi.1011903)
Supplement: S1 Folder — The folder contains the Matlab code used to generate the figures. (ZIP) [file pcbi.1011903.s001.zip › SaggioJirsa_2024PlosCB_code/Fig2/plotting.m]

% Marisa Saggio 2023 for Saggio & Jirsa, 2024, Plos CB

% plots timeseries for the Epileptor model, with parameters as in Jirsa et
% al. 2014 Brain, for fig.2

clear all;

options = odeset('MaxStep', 0.1);   % maximal time integration step

dt=0.05;
tspan = 0:dt:4000;                  % time span to integrate over
y0=[0;0;3;0;0;0.01];                % initial conditions [x1,y1,z,x2,y2,u]

% model's parameters
a=1;b=3;c=1;d=5;
tau0=2857;
x0=-2;
Iext=3.1;
Iext2=0.45;tau=10;aa=6;                
gamma=0.01; 
 global coef         
 coef =2;

%% simulation with parameters as in Jirsa2014 class SN/supH - m=0

m = 0;
[t,y]=ode15s('Epileptor_modified_model',tspan, y0,options,a,b,c,d,tau0,x0,Iext,aa,tau,Iext2,m,gamma,1); % evaluation of stochastic ODE

 % plot timeseries for fig2
tmin=2100;
tmax=3200;
fig=figure; 
fig.Units               = 'centimeters';
fig.Position(3)         = 9;
fig.Position(4)         = 12;

subplot(5,1,1)
plot(t, -y(:,1)+y(:,4), 'Color',[153/255 51/255 1]); 
ylabel('-x_1+x_2')
xlim([tmin,tmax])
box('off')

subplot(5,1,2)
plot(tspan, y(:,1),'b');
ylabel('x_1')
xlim([tmin,tmax])
box('off')
subplot(5,1,3)
plot(tspan, y(:,4),'Color',[1 47/255 146/255]); 
       ylabel('x_2')
      
      xlim([tmin,tmax])
      box('off')
      subplot(5,1,4)
       plot(tspan, y(:,3),'k'); 
      ylabel('z')
      xlim([tmin,tmax])
      box('off')
       subplot(5,1,5)
       plot(tspan, y(:,6),'k'); 
       ylabel('u')
       xlim([tmin,tmax])
       box('off')
       xlabel('t')
       %set(gca, 'fontsize', 18, 'linewidth', 2)
      

set(gcf,'color','white')

export_fig('Epileptor.pdf')
