# Supplementary material for: Bifurcations and bursting in the Epileptor
Source: PLoS Comput Biol. 2024 Mar 6;20(3):e1011903. doi: 10.1371/journal.pcbi.1011903 (PMC10947678; doi:10.1371/journal.pcbi.1011903)
Supplement: S1 Folder — The folder contains the Matlab code used to generate the figures. (ZIP) [file pcbi.1011903.s001.zip › SaggioJirsa_2024PlosCB_code/Fig3/Fig3A_FixedPoints_manifold.m]

% Marisa Saggio 2023 for Saggio & Jirsa, 2024, Plos CB

% plotting Fig.3A

figure
load('MyColors.mat')

% mu=xaxis mbar=yaxis x=zaxis
mu_range=[-1.5, 0.5];
mbar_range=[-1, 2];
parameters_range=[mu_range,mbar_range];
mbar_range_pos = [mbar_range(1),0];

%% plot manifold of fixed points

syms x y z  mu
% plot  xdot_pos_y_fp =0
fun(x,y,z)=- 5*z^2 + y*z + x + 1;
fimplicit3(fun,[parameters_range, 0, 5],'EdgeColor', 'none','FaceAlpha',.5)

shading interp
colormap('bone')

xlabel('\mu')
yl= ylabel(['$\bar{m}$']);
set(yl,'Interpreter','Latex');
zlabel('x_1')

hold on 
gun(x,y,z)=- z^3 - 2*z^2 + x + 1;
fimplicit3(gun,[parameters_range, -5, 0],'EdgeColor', 'none','FaceAlpha',.5)
colormap('bone')

%% plot local bifurcations curves

% SN pos
xx = @(x) x;
yx = @(x) (2*5^(1/2)*(- x - 1)^(1/2));  % this is mbar_fold_pos.mbar
y=(2*5^(1/2)*(- x - 1)^(1/2)); 
zx = y/10; % this is x fold xpos on fp

mu_max_plot=-(mbar_range(2))^2/20-1;
f=fplot3(xx,yx,zx,[mu_max_plot,mu_range(2)])
f.Color=foldcolor;
f.LineWidth=3;

% SN neg

mu_SNneg= @(mbar) 5/27; %mu_fold_neg.mu;
mbar_SNneg= @(mbar) mbar;
x_SNneg= @(mbar) -4/3; %x_fold_neg.x;

f=fplot3(mu_SNneg,mbar_SNneg,x_SNneg, mbar_range);
f.Color=foldcolor;
f.LineWidth=3;

% SN zero

mu_SNzero= @(mbar) -1; %mu_fold_zero;
mbar_SNzero= @(mbar) mbar;
x_SNzero= @(mbar) 0; 

f=fplot3(mu_SNzero,mbar_SNzero,x_SNzero, mbar_range_pos);
f.Color=foldcolor;
f.LineWidth=3;

% Hopf

mu_hopf= @(mu) mu;
mbar_hopf= @(mu) 1;
mbar_m1=1;
x_hopf= mbar_m1/10 + (mbar_m1^2 + 20*mu + 20)^(1/2)/10; % this is x_fp_pos.x(1)


h=fplot3(mu_hopf,mbar_hopf,x_hopf,mu_range);
h.Color=hopfcolor;
h.LineWidth=3;

 set(gcf,'color','white')
 axis square
 

 fig.Units               = 'centimeters';
       fig.Position(3)         = 8;
       fig.Position(4)         = 8;
