# Supplementary material for: Bifurcations and bursting in the Epileptor
Source: PLoS Comput Biol. 2024 Mar 6;20(3):e1011903. doi: 10.1371/journal.pcbi.1011903 (PMC10947678; doi:10.1371/journal.pcbi.1011903)
Supplement: S1 Folder — The folder contains the Matlab code used to generate the figures. (ZIP) [file pcbi.1011903.s001.zip › SaggioJirsa_2024PlosCB_code/Fig3/Fig3B_trajectory.m]

% Marisa Saggio 2023 for Saggio & Jirsa, 2024, Plos CB

% plotting Fig.3B

clear all;
options = odeset('MaxStep', 0.1);          % maximal time integration step

dt=0.05;
tspan = 0:dt:4000;                          % time span to integrate over
y0=[0;0;3;0;0;0.01];% initial conditions (must be a column)


a=1;b=3;c=1;d=5; 
tau0=2857;
x0=-2;
Iext=3.1;
Iext2=0.45;tau=10;aa=6;                 % critical value around Iext2=0.38
gamma=0.01; 
 global coef 
coef =2;

%% simulation with parameters as in Jirsa2014 class SN/supH

m = 0;
[t,y]=ode15s('Epileptor_modified_model',tspan, y0,options,a,b,c,d,tau0,x0,Iext,aa,tau,Iext2,m,gamma,1); % evaluation of stochastic ODE

 % plot x_1 activity versus mu

fig=figure; 
fig.Units               = 'centimeters';
fig.Position(3)         = 9;
fig.Position(4)         = 12;

plot3(Iext-y(:,3),y(:,2),y(:,1), 'b'); 
ylabel('x_2')
xlabel('\mu')
zlabel('x_1')
box('off')

set(gcf,'color','white')

export_fig('Fig3B_trajectory.pdf')
