# Supplementary material for: Bifurcations and bursting in the Epileptor
Source: PLoS Comput Biol. 2024 Mar 6;20(3):e1011903. doi: 10.1371/journal.pcbi.1011903 (PMC10947678; doi:10.1371/journal.pcbi.1011903)
Supplement: S1 Folder — The folder contains the Matlab code used to generate the figures. (ZIP) [file pcbi.1011903.s001.zip › SaggioJirsa_2024PlosCB_code/Fig1A/plot_map_DTB.m]

% Marisa Saggio 2023 for Saggio & Jirsa, 2024, Plos CB

% plots the bifurcations curves (see README files for more info about them)
% and creates the map used in Fig1A and Fig4 left panels

load('MyColors.mat')

fig=figure
fig=myplot_map(fig,8,10)


hold on

load('LP_LP_pos_mu1_2.mat')
plot(-x(3,:),x(4,:),"Color",foldcolor,'LineWidth',3)

load('LP_LP_neg_mu1_2.mat')
plot(-x(3,:),x(4,:),"Color",foldcolor,'LineWidth',3)

load('H_H_fromBTup_1.mat')
plot(-x(3,:),x(4,:),"Color",hopfcolor,'LineWidth',3)

load('BT_Hom_2.mat')
plot(-x(325,1:(end-160)),x(326,1:(end-160)),"Color",homcolor,'LineWidth',3)


xlabel('-\mu_1')
ylabel('\nu')


xlim([-0.012,0.012])
ylim([0.12,0.24])

saveas(fig,'map_DTB.fig')

export_fig 'map_DTB.pdf' -transparent
