# Supplementary material for: Bifurcations and bursting in the Epileptor
Source: PLoS Comput Biol. 2024 Mar 6;20(3):e1011903. doi: 10.1371/journal.pcbi.1011903 (PMC10947678; doi:10.1371/journal.pcbi.1011903)
Supplement: S1 Folder — The folder contains the Matlab code used to generate the figures. (ZIP) [file pcbi.1011903.s001.zip › SaggioJirsa_2024PlosCB_code/Fig1A/README.m]

% Marisa Saggio 2023 for Saggio & Jirsa, 2024, Plos CB

% Bifurcation diagram of the model in Model_DTB_Layer

% Layer of the unfolding of the DTB point for mu2=0.07

% The bifurcation curves have been obtained in Matcont: 
% EP_EP curve follows the equilibrium point until a saddle-node bifurcation
% is found.
%
% LP_LP curves follow the saddle-node bifurcations 
% 
% H_H follows the Hopf bifurcation starting from the Takens_Bogdanov (TB) 
% point in LP_LP
%
% BT_Hom curves follow the homoclinic bifurcations starting from the TB
% points, (needs to vary the Homoclinic parameter eps0)
