# Supplementary material for: Bifurcations and bursting in the Epileptor
Source: PLoS Comput Biol. 2024 Mar 6;20(3):e1011903. doi: 10.1371/journal.pcbi.1011903 (PMC10947678; doi:10.1371/journal.pcbi.1011903)
Supplement: S1 Folder — The folder contains the Matlab code used to generate the figures. (ZIP) [file pcbi.1011903.s001.zip › SaggioJirsa_2024PlosCB_code/Models/DTB/eval_resting_state_cartesian.m]

% Marisa Saggio 2016

% this function computes the fixed points for the DTB bursting model (3 
% branches). In Saggio Jirsa 2024 Plos CB it is used to determine the 
% initial condition for the limit cycle exploration in Figure 4, chosen as
% the resting state (fixed points branch corresponding to N=1)

% In the full DTB bursting model, in Saggio et al. 2017, JMN, it is used by
% the slow variable

function x_rs=eval_resting_state_cartesian(mu2,mu1,nu,N)

switch N
    case 1 % resting state
        x_rs=mu2./(3*(mu1./2 + (mu1.^2./4 - mu2.^3./27).^(1/2)).^(1/3)) + (mu1./2 + (mu1.^2./4 - mu2.^3./27).^(1/2)).^(1/3);
        
    case 2
        x_rs=- mu2/(6*(mu1/2 + (mu1^2/4 - mu2^3/27)^(1/2))^(1/3)) - (mu1/2 + (mu1^2/4 - mu2^3/27)^(1/2))^(1/3)/2 - (3^(1/2)*i*(mu2/(3*(mu1/2 + (mu1^2/4 - mu2^3/27)^(1/2))^(1/3)) - (mu1/2 + (mu1^2/4 - mu2^3/27)^(1/2))^(1/3)))/2;
        
    case 3
        x_rs= (3^(1/2)*i*(mu2/(3*(mu1/2 + (mu1^2/4 - mu2^3/27)^(1/2))^(1/3)) - (mu1/2 + (mu1^2/4 - mu2^3/27)^(1/2))^(1/3)))/2 - (mu1/2 + (mu1^2/4 - mu2^3/27)^(1/2))^(1/3)/2 - mu2/(6*(mu1/2 + (mu1^2/4 - mu2^3/27)^(1/2))^(1/3));
        
end

end
