# Supplementary material for: Bifurcations and bursting in the Epileptor
Source: PLoS Comput Biol. 2024 Mar 6;20(3):e1011903. doi: 10.1371/journal.pcbi.1011903 (PMC10947678; doi:10.1371/journal.pcbi.1011903)
Supplement: S1 Folder — The folder contains the Matlab code used to generate the figures. (ZIP) [file pcbi.1011903.s001.zip › SaggioJirsa_2024PlosCB_code/Models/DTB/Model_DTB_Layer.m]

% Maria Luisa Saggio 2023 
% 
% Fast subsystem of the model used in Saggio & Jirsa 2024 Plos CB, in 
% Fig1 A and Fig4 DTB model panels.

% This is the unfolding of the degenerate Takens-Bogdanov singularity.

% We used it to build the DTB bursting model in Saggio et al. 2017 JMN by 
% considering as a map the surface of a sphere in the unfolding centered at 
% the origin. In Saggio & Jirsa 2024 Plos CB, we consider as a map a layer 
% of the unfolding for fixed mu2=0.07.

function xdot = Model_DTB_Layer(~,x,~,mu2,mu1,nu)

    % System
    x1dot = - x(2);
    x2dot = -( -x(1)^3 +mu2*x(1) +mu1 + x(2)*( nu + x(1) + x(1)^2));
 
xdot = [x1dot;x2dot];

end
