# Supplementary material for: Bifurcations and bursting in the Epileptor
Source: PLoS Comput Biol. 2024 Mar 6;20(3):e1011903. doi: 10.1371/journal.pcbi.1011903 (PMC10947678; doi:10.1371/journal.pcbi.1011903)
Supplement: S1 Folder — The folder contains the Matlab code used to generate the figures. (ZIP) [file pcbi.1011903.s001.zip › SaggioJirsa_2024PlosCB_code/Fig4/Fig4_Epileptor/LimitCycleExploration.m]

% Marisa Saggio 2023 for Saggio & Jirsa 2024 Plos CB

% amplitude and frequency of the limit cycle for Fig.4 right panels
% (Epileptor) - simulations from this script are saved in LimitCycleEploration.mat

% explores the 2D fast parameter space of the Epileptor for parameters mbar 
% and mu. For each pair of values of the parameters, simulates the activity
% of the fast subsystem (in Epileptor_subsystem1_model) and 
% computes amplitude and frequency of the oscillations, if present (for the 
% x1 variable). Parameters as in Jirsa et al. 2014, Brain

b=3;

% range
 step=0.1; 

 %step=0.5; % fast exploration
 mbarp=-1:(step):3.2;
 mup=-1.4:(step*0.5):0.5;

%x0=[1; 0]; % initial values

MBAR=size(mbarp,2);
MU=size(mup,2);

tmax=600;
tstep=0.05;
tspan=(0:tstep:tmax)';
options = odeset('MaxStep', 0.1);

% threshold for time to take last part of simulation (to only get values
% for the stable limit cycle)
threshold=300/tstep;
window=tmax/tstep-threshold+2;

% threshold on imaginary part of equilibria to decide if equilibrium exist
% or not
thrIm=0.00001;

% the system will be initialized on the positive focus, epsilon is the
% shift on the x2 axis to have orbits
epsilon=0.05;

% Results go here
MinOscx=zeros(MBAR,MU);     % min value for the time final part of timeseries (x1)
MaxOscx=zeros(MBAR,MU);     % max value '' ''
AmplOscx=zeros(MBAR,MU);    % abs of difference between max and min value of '' ''
Frequencyx=zeros(MBAR,MU);


% parameter exploration
for i=1:MBAR
  mbar=mbarp(i)
    tic
   for j=1:MU
    %for j=49    
        mu=mup(j);
        
        %set initial conditions on fixed point plus small epsilon on y
        x0=- mbar/10 + (mbar^2 + 20*mu + 20)^(1/2)/10; % thats x_fp_pos(s), upper branch of fixed points from Epileptor analysis
        y0=1-5*x0^2;
        x0=[real(x0); real(y0)+epsilon];
                   
        [t,xx]=ode45('Epileptor_subsystem1_model',tspan, x0, options, b, mu, mbar); % evaluation of stochastic ODE
        x = interp1q_m(t,xx(:,1),tspan); %regularization/interpolation of time
        y = interp1q_m(t,xx(:,2),tspan);
        % Amplitude
        MinOscx(i,j)=min(x(threshold:end,1));
        MaxOscx(i,j)=max(x(threshold:end,1));
        AmplOscx(i,j)=abs(MaxOscx(i,j)-MinOscx(i,j));
        
        % Frequency
        x_thr=x(threshold:end,1);
        t_thr = t(threshold:end,1);
        x_nomean=x_thr-mean(x_thr);
        x_hann=x_nomean.*hann(window);
        x_hann_nomean=x_hann-mean(x_hann);
            [maxValue,indexMax] = max(abs(fft(x_hann_nomean)));
            Frequencyx(i,j)=indexMax / (window * tstep);
% figure
% plot(t,x(:,1))
% str=sprintf('m=%f mu=%f',m,mu);
% title(str)

   end
    toc
end

Frequencyth=Frequencyx.*(AmplOscx>0.0001);

%save
%%

fig=figure
imagesc(mup,mbarp,(AmplOscx))
title('Amplitude')

saveas(fig,'LimitCycle_Ampl')

fig2=figure
imagesc(mup,mbarp,(Frequencyth))
title('Frequency')

saveas(fig2,'LimitCycle_Freq')
