# Supplementary material for: Bifurcations and bursting in the Epileptor
Source: PLoS Comput Biol. 2024 Mar 6;20(3):e1011903. doi: 10.1371/journal.pcbi.1011903 (PMC10947678; doi:10.1371/journal.pcbi.1011903)
Supplement: S1 Folder — The folder contains the Matlab code used to generate the figures. (ZIP) [file pcbi.1011903.s001.zip › SaggioJirsa_2024PlosCB_code/Fig4/Fig4_Epileptor/README.m]

% Marisa Saggio 2023 for Saggio & Jirsa 2024 Plos CB

% This folder contains scripts to reproduce Fig.4 rigth panels, that is the
% map of Epileptor's bifurcations and the amplitude and frequency behaviors
% of the Epileptor's limit cycle. This maps ('Map_Freq.fig' and
% 'Map_Ampl.fig') will be used also in Figures 5,6 and 7. Fig.5 C,D use
% maps with a bigger range for the parameter mbar, they are
% 'Map_Freq_bigger_range.fig' and 'Map_Ampl_bigger_range'.


% LimitCycleExploration.m identifies the amplitude and frequency behaviors
% of the limit cycle. It uses the function interp1q_m.m. The results are 
% stored in LimitCycleExploration.mat and plotted in LimitCycle_Ampl.fig 
% and LimitCycle_Freq.fig

% LimitCycleExploration.m does the same for a bigger range for the
% parameter mbar.

% Epileptor_LocalBifurcations_mu_mbar.mlx identifies the curves of
% Saddle-Nodes and Hopf bifurcations and plots them on the frequency and
% amplitude maps to create Map_Ampl.fig, Map_Freq.fig,
% Map_Ampl_bigger_range.fig and Map_Freq_bigger_range.fig.
