# Supplementary material for: Bifurcations and bursting in the Epileptor
Source: PLoS Comput Biol. 2024 Mar 6;20(3):e1011903. doi: 10.1371/journal.pcbi.1011903 (PMC10947678; doi:10.1371/journal.pcbi.1011903)
Supplement: S1 Folder — The folder contains the Matlab code used to generate the figures. (ZIP) [file pcbi.1011903.s001.zip › SaggioJirsa_2024PlosCB_code/Fig4/Fig4_DTB_model/plotting.m]

% Marisa Saggio 2023 for Saggio & Jirsa, 2024, Plos CB

% uses data generated in LimitCycleExploration.m and stored in
% LimitCycleExploration.mat to plot Fig4 panels relative to the DTB model

load('LimitCycleExploration.mat')

% plot map with amplitude of oscillations

fig=figure
hold on
imagesc(minus_mu1p,nup,(AmplOscx))  % plot amplitude
title('Amplitude')
set(gca,'YDir','normal')
fig.Units               = 'centimeters';
fig.Position(3)         = 7;
fig.Position(4)         = 7;

% plot bifurcation curves (see Fig1A for more info about them)

hold on

load('LP_LP_pos_mu1_2.mat')
plot(-x(3,:),x(4,:),"Color",foldcolor,'LineWidth',3)

load('LP_LP_neg_mu1_2.mat')
plot(-x(3,:),x(4,:),"Color",foldcolor,'LineWidth',3)

load('H_H_fromBTup_1.mat')
plot(-x(3,:),x(4,:),"Color",hopfcolor,'LineWidth',3)

load('BT_Hom_2.mat')
plot(-x(325,1:(end-160)),x(326,1:(end-160)),"Color",homcolor,'LineWidth',3)


xlabel('-\mu_1')
ylabel('\nu')


xlim([-0.012,0.012])
ylim([0.12,0.24])

saveas(fig,'LimitCycle_DTB_Ampl')

% same, for frequency 

fig2=figure
hold on
imagesc(minus_mu1p,nup,(Frequencyth))
title('Frequency')
set(gca,'YDir','normal')
fig2.Units               = 'centimeters';
fig2.Position(3)         = 7;
fig2.Position(4)         = 7;

hold on

load('LP_LP_pos_mu1_2.mat')
plot(-x(3,:),x(4,:),"Color",foldcolor,'LineWidth',3)

load('LP_LP_neg_mu1_2.mat')
plot(-x(3,:),x(4,:),"Color",foldcolor,'LineWidth',3)

load('H_H_fromBTup_1.mat')
plot(-x(3,:),x(4,:),"Color",hopfcolor,'LineWidth',3)

load('BT_Hom_2.mat')
plot(-x(325,1:(end-160)),x(326,1:(end-160)),"Color",homcolor,'LineWidth',3)


xlabel('-\mu_1')
ylabel('\nu')


xlim([-0.012,0.012])
ylim([0.12,0.24])

saveas(fig2,'LimitCycle_DTB_Freq')
