# Supplementary material for: Bifurcations and bursting in the Epileptor
Source: PLoS Comput Biol. 2024 Mar 6;20(3):e1011903. doi: 10.1371/journal.pcbi.1011903 (PMC10947678; doi:10.1371/journal.pcbi.1011903)
Supplement: S1 Folder — The folder contains the Matlab code used to generate the figures. (ZIP) [file pcbi.1011903.s001.zip › SaggioJirsa_2024PlosCB_code/Fig4/Fig4_DTB_model/interp1q_m.m]

function yi=interp1q_m(x,y,xi)

siz = size(xi);
if length(xi)~=1
   [xxi,k] = sort(xi);
   [dum,j]=sort([x;xxi]);
   r(j)=1:length(j);
   r=r(length(x)+1:end)-(1:length(xxi));
   r(k)=r;
   r(xi==x(end))=length(x)-1;
   ind=find((r>0) & (r<length(x)));
   ind = ind(:);
   yi = NaN(length(xxi),size(y,2), superiorfloat(x,y,xi));
   rind = r(ind);
   u = (xi(ind)-x(rind))./(x(rind+1)-x(rind));
   yi(ind,:)=y(rind,:)+(y(rind+1,:)-y(rind,:)).*u(:,ones(1,size(y,2)));
else
   % Special scalar xi case
   r = find(x <= xi, 1, 'last' );
   r(xi==x(end)) = length(x)-1;
   if isempty(r) || (r<=0) || (r>=length(x))
      yi = NaN(1,size(y,2),superiorfloat(x,y,xi));
   else
      u = (xi-x(r))./(x(r+1)-x(r));
      yi=y(r,:)+(y(r+1,:)-y(r,:)).*u(:,ones(1,size(y,2)));
   end
end

if (min(size(yi))==1) && (prod(siz)>1), 
   yi = reshape(yi,siz); 
end
