# Supplementary material for: Bifurcations and bursting in the Epileptor
Source: PLoS Comput Biol. 2024 Mar 6;20(3):e1011903. doi: 10.1371/journal.pcbi.1011903 (PMC10947678; doi:10.1371/journal.pcbi.1011903)
Supplement: S1 Folder — The folder contains the Matlab code used to generate the figures. (ZIP) [file pcbi.1011903.s001.zip › SaggioJirsa_2024PlosCB_code/Fig4/Fig4_DTB_model/LimitCycleExploration.m]

% Marisa Saggio 2023 for Saggio & Jirsa, 2024, Plos CB

% creates amplitude and frequency maps for Fig 4, panels relative to the
% DTB model - results saved in LimitCycleExploration.m

% explores (-mu1,nu) parameter space of the unfolding of the DTB point with
% mu2=0.07
%
% for each pair of values of the parameters, simulates the activity of the
% system and computes amplitude and frequency of the oscillations,
% if present (for the x1 variable)


clear all

mu2=0.07;

% discretization for parameter to explore -mu1 and nu

step=0.0003;
%step=0.5; % fast exploration

minus_mu1p=-0.012:step:0.012;
nup=0.1:(step*10):0.25;

%x0=[1; 0]; % initial values

MU1=size(minus_mu1p,2);
NU=size(nup,2);

tmax=2000;
tstep=0.05;
tspan=(0:tstep:tmax)';
options = odeset('MaxStep', 0.1);

% threshold for time to take last part of simulation (to only get values
% for the stable limit cycle)
threshold=500/tstep;
window=tmax/tstep-threshold+2;

% threshold on imaginary part of equilibria to decide if equilibrium exist
% or not
thrIm=0.00001;

% Results go here
MinOscx=zeros(NU,MU1);     % min value for the time final part of timeseries (x1)
MaxOscx=zeros(NU,MU1);     % max value '' ''
AmplOscx=zeros(NU,MU1);    % abs of difference between max and min value of '' ''
Frequencyx=zeros(NU,MU1);


% parameter exploration
for i=1:NU
    nu=nup(i)
    for j= 1:MU1
        mu1=-minus_mu1p(j);

        %set initial conditions on fixed point plus small epsilon on y to
        %leave fixed point
        x0=real(eval_resting_state_cartesian(mu2,mu1,nu,2));
        th=0.0005;
        x0=[real(x0); 0+th];

        [t,xx]=ode45('Model_DTB_Layer',tspan, x0, options,mu2,mu1,nu); % evaluation of stochastic ODE
        x = interp1q_m(t,xx(:,1),tspan); %regularization/interpolation of time
        y = interp1q_m(t,xx(:,2),tspan);

        % Amplitude
        MinOscx(i,j)=min(x(threshold:end,1));
        MaxOscx(i,j)=max(x(threshold:end,1));
        AmplOscx(i,j)=abs(MaxOscx(i,j)-MinOscx(i,j));

        % Frequency
        x_thr=x(threshold:end,1);
        t_thr = t(threshold:end,1);
        x_nomean=x_thr-mean(x_thr);
        x_hann=x_nomean.*hann(window);
        x_hann_nomean=x_hann-mean(x_hann);
        [maxValue,indexMax] = max(abs(fft(x_hann_nomean)));
        Frequencyx(i,j)=indexMax / (window * tstep);

    end
end

Frequencyth=Frequencyx.*(AmplOscx>0.001);

save
